# Supplementary material for: LPS-induced inflammation differentially affects endogenous Ca2⁺ activity in mouse and human iPSC-derived astrocytes
Source: Mol Med. 2026 Mar 5;32:52. doi: 10.1186/s10020-026-01450-3 (PMC13064076; doi:10.1186/s10020-026-01450-3)
Supplement: Supplementary file 10 — Supplementary Material 10: Supplementary videos 1-3: Representative Ca2+ activity and event detection in PFC astrocytes. Individual files show PFC astrocytes under unstimulated (Ctrl.) conditions (SV1), after 3 h LPS treatment (SV2) and after 24 h LPS treatment (SV3). The left videos show the processed GCaMP6s intensity. Middle videos show color-coded the calculated ∆F/FR signal. Videos on the right show the detected events by the MTED algorithm. [file 10020_2026_1450_MOESM10_ESM.zip]

Archive with 3 entries (3 files):
- SV1_PFC_Ctrl.mp4
- SV2_PFC_3h.mp4
- SV3_PFC_24h.mp4
